# Supplementary material for: Glucosinolates, Ca, Se Contents, and Bioaccessibility in Brassica rapa Vegetables Obtained by Organic and Conventional Cropping Systems
Source: Foods. 2022 Jan 26;11(3):350. doi: 10.3390/foods11030350 (PMC8834489; doi:10.3390/foods11030350)
Supplement: Supplementary file 1 [file foods-11-00350-s001.zip]

Archive with 1 entries (1 files):
- foods-1543453 - supplementary.pdf
